# Supplementary material for: Prevalence of chloroquine resistance alleles among Plasmodium falciparum parasites in countries affected by malaria disease since change of treatment policy: a systematic review protocol
Source: Syst Rev. 2018 Jul 27;7:108. doi: 10.1186/s13643-018-0780-z (PMC6064057; doi:10.1186/s13643-018-0780-z)
Supplement: Supplementary file 3 — Re-emergence of Chloroquine sensitivity review Data abstraction form. (XLS 27 kb) [file 13643_2018_780_MOESM3_ESM.xls]

## Sheet: Sheet1
Re-emergence of Chloroquine sensitivity review Data abstraction form
S/N	Study ID (author/year)	Location/country	Plasmodium spp	Pfcrt mutation	Pfmdr1 mutation	PCR method	WT strain	Year CQ stopped	Year when study was done	No. parasite DNA isolates screened	No. DNA isolates with Pfcrt K76T	No. DNA isolates with Pfmdr1 N86Y	Prev. Mixed genotype 76K/T	Prev. mixed genotype 86N/Y	Malaria transmission intensity	Duration since change in CQ	CQ still used (Y/N)	Prev. of Pfcrt K76T at the time of change of CQ	Prev. of Pfmdr1 N86Y at the time of change in CQ
